# Supplementary material for: Chronic Cerebral Hypoperfusion-Induced Disturbed Proteostasis of Mitochondria and MAM Is Reflected in the CSF of Rats by Proteomic Analysis
Source: Mol Neurobiol. 2023 Feb 21;60(6):3158–74. doi: 10.1007/s12035-023-03215-z (PMC10122630; doi:10.1007/s12035-023-03215-z)
Supplement: Supplementary file 1 — The list of significantly altered proteins in the CSF and identified proteins of spots in the mitochondria and MAM (XLSX 80 kb) [file 12035_2023_3215_MOESM1_ESM.xlsx]

## Sheet: Sheet1
Chronic cerebral hypoperfusion-induced disturbed proteostasis of mitochondria and MAM is reflected in the CSF of rats by proteomic analysis
Molecular Neurobiology
Vanda Tukacs
ELTE NAP Neuroimmunology Research Group, Department of Biochemistry, Institute of Biology, ELTE Eötvös Loránd University, Budapest, Hungary
Laboratory of Proteomics, Institute of Biology, ELTE Eötvös Loránd University, Budapest, Hungary
vanda.tukacs@ttk.elte.hu
Dániel Mittli
ELTE NAP Neuroimmunology Research Group, Department of Biochemistry, Institute of Biology, ELTE Eötvös Loránd University, Budapest, Hungary
Laboratory of Proteomics, Institute of Biology, ELTE Eötvös Loránd University, Budapest, Hungary
mittlidani@caesar.elte.hu
Éva Hunyadi-Gulyás, PhD
Laboratory of Proteomics Research, Biological Research Centre, Eötvös Loránd Research Network, Szeged, Hungary
gulyas.eva@brc.hu
Dávid Hlatky
Preclinical Imaging Center, Pharmacology and Drug Safety Research, Gedeon Richter Plc., Budapest, Hungary
hlatkyda@richter.hu
Katalin Medzihradszky F, PhD
Laboratory of Proteomics Research, Biological Research Centre, Eötvös Loránd Research Network, Szeged, Hungary
folkl@brc.hu
Zsuzsanna Darula, PhD
Single Cell Omics Advanced Core Facility, Hungarian Centre of Excellence for Molecular Medicine, Szeged, Hungary
Laboratory of Proteomics Research, Biological Research Centre, Eötvös Loránd Research Network, Szeged, Hungary
zsuzsanna.darula@hcemm.eu
Gabriella Nyitrai, PhD
Preclinical Imaging Center, Pharmacology and Drug Safety Research, Gedeon Richter Plc., Budapest, Hungary
nyitraige@richter.hu
András Czurkó, PhD
Preclinical Imaging Center, Pharmacology and Drug Safety Research, Gedeon Richter Plc., Budapest, Hungary
czurkoa@richter.hu
Gábor Juhász, DSc
ELTE NAP Neuroimmunology Research Group, Department of Biochemistry, Institute of Biology, ELTE Eötvös Loránd University, Budapest, Hungary
Laboratory of Proteomics, Institute of Biology, ELTE Eötvös Loránd University, Budapest, Hungary
gjuhasz100@gmail.com
József Kardos, PhD
ELTE NAP Neuroimmunology Research Group, Department of Biochemistry, Institute of Biology, ELTE Eötvös Loránd University, Budapest, Hungary
Department of Biochemistry, Institute of Biology, ELTE Eötvös Loránd University, Budapest, Hungary
kardos@elte.hu
Katalin A Kékesi, PhD (Corresponding author)
Laboratory of Proteomics, Institute of Biology, ELTE Eötvös Loránd University, Budapest, Hungary
Department of Physiology and Neurobiology, Institute of Biology, ELTE Eötvös Loránd University, Budapest, Hungary
kakekesi@ttk.elte.hu

## Sheet: Mitochondria
The list of significantly altered spots and identified proteins in the mitochondria (FC: fold change (BCCAO/sham))
Spot No.	P-value	FC	Accession No.	Gene	No. Unique Peptide	Peptide Count	% Cov.	Best Disc. Score	Best Expect Val.	Species	Protein Name
136	0.022	-1.24	P47942	Dpysl2	78	231	92.3	6.97	1.8e-11	RAT	Dihydropyrimidinase-related protein 2
			Q5XHZ0	Trap1	62	84	52.7	4.55	1.1e-08	RAT	Heat shock protein 75 kDa, mitochondrial
			A0A0G2K401	Pcca	28	39	43.7	3.76	2.8e-07	RAT	Propionyl-CoA carboxylase alpha chain, mitochondrial
			Q5I0G4	Gars	24	28	41	5.04	4.5e-09	RAT	Glycine--tRNA ligase (Fragment)
			F1LX07	Slc25a12	24	27	47.2	5.63	1.4e-09	RAT	Solute carrier family 25 member 12
			O88954	Mpp3	22	24	47.9	3.99	3.8e-08	RAT	MAGUK p55 subfamily member 3
155	0.018	-1.26	P06761	Hspa5	69	535	66.1	6.45	4.1e-10	RAT	Endoplasmic reticulum chaperone BiP
212	0.013	-1.2	P61765	Stxbp1	47	79	66.7	4.59	1.7e-08	RAT	Syntaxin-binding protein 1
			P10719	Atp5f1b	38	58	70.9	5.3	6e-09	RAT	ATP synthase subunit beta, mitochondrial
			Q5XI34	Ppp2r1a	39	58	60.1	4.74	3.5e-09	RAT	Protein phosphatase 2 (Formerly 2A), regulatory subunit A (PR 65), alpha isoform, isoform CRA_a
			M0R7U1	Ak5	32	46	47	4.68	1.3e-08	RAT	Adenylate kinase 5
306	0.032	-1.31	P04785	P4hb	51	222	69.4	5.76	1.5e-09	RAT	Protein disulfide-isomerase
			P85108	Tubb2a	57	198	68.5	6.47	1.1e-09	RAT	Tubulin beta-2A chain
			B4F7C2	Tubb4a	51	164	75.2	5.32	4.1e-08	RAT	Tubulin beta chain
			P12369	Prkar2b	30	42	62.3	5.42	1.3e-08	RAT	cAMP-dependent protein kinase type II-beta regulatory subunit
			Q6P9V9	Tuba1b	25	37	55.7	5.92	1.8e-09	RAT	Tubulin alpha-1B chain
809	0.0069	-1.29	P29266	Hibadh	49	257	74.3	6.57	9.1e-11	RAT	3-hydroxyisobutyrate dehydrogenase, mitochondrial
1207	0.031	1.27	P70566	Tmod2	49	255	74.6	7.9	1.4e-12	RAT	Tropomodulin-2
			P24268	Ctsd	17	25	40.3	6.13	9.4e-10	RAT	Cathepsin D

## Sheet: MAM
The list of significantly altered spots and identified proteins in the MAM (FC: fold change (BCCAO/sham))																																The list of significantly altered spots and identified proteins in the mitochondria																The list of significantly altered spots and identified proteins in the mitochondria
Spot No.	P-value	FC	Accession No.	Gene	No. Unique Peptide	Peptide Count	% Cov.	Best Disc. Score	Best Expect Val.	Species	Protein Name
244	0.023	2.38	Q66HF1	Ndufs1	99	466	80.7	7.11	9.9e-10	RAT	NADH-ubiquinone oxidoreductase 75 kDa subunit, mitochondrial
			P63018	Hspa8	52	112	55	6.02	2.2e-09	RAT	Heat shock cognate 71 kDa protein
			F1M953	Hspa9	33	45	43.4	6.7	2e-11	RAT	Stress-70 protein, mitochondrial
274	0.039	1.67	F1LP30	Mccc1	68	151	62.8	5.8	4e-10	RAT	Methylcrotonoyl-CoA carboxylase subunit alpha, mitochondrial
			Q9QUL6	Nsf	37	47	46.9	3.89	5.3e-07	RAT	Vesicle-fusing ATPase
278	0.018	1.67	Q9QUL6	Nsf	116	248	78.9	6.78	1.9e-11	RAT	Vesicle-fusing ATPase
			P04264	KRT1	54	163	63.5	6.85	1.4e-12	HUMAN	Keratin, type II cytoskeletal 1
			P13645	KRT10	50	119	58.4	6.04	7.5e-10	HUMAN	Keratin, type I cytoskeletal 10
			F1LP30	Mccc1	68	100	71.7	6.26	1.5e-10	RAT	Methylcrotonoyl-CoA carboxylase subunit alpha, mitochondrial
453	0.019	-1.25	P47942	Dpysl2	57	126	76.2	7.09	9.4e-12	RAT	Dihydropyrimidinase-related protein 2
			Q62952	Dpysl3	55	108	67.9	6.51	2.4e-11	RAT	Dihydropyrimidinase-related protein 3
			Q9QUL6	Nsf	39	48	49.2	3.94	5.6e-07	RAT	Vesicle-fusing ATPase
517	0.012	-1.69	P11598	Pdia3	61	236	73.1	5.31	7.2e-09	RAT	Protein disulfide-isomerase A3
			P62815	Atp6v1b2	35	50	61.6	5.43	5.4e-10	RAT	V-type proton ATPase subunit B, brain isoform
			P63039	Hspd1	31	44	57.9	5.63	3.3e-09	RAT	60 kDa heat shock protein, mitochondrial
			Q6P9V9	Tuba1b	26	44	58.1	5.61	3.3e-09	RAT	Tubulin alpha-1B chain
			P02769	ALB	32	89	54	4.65	6.6e-08	BOVIN	Serum albumin
524	0.012	-1.62	Q68FQ0	Cct5	108	595	92.1	6.65	2.2e-10	RAT	T-complex protein 1 subunit epsilon
			P63039	Hspd1	55	114	75.4	6.73	3.9e-10	RAT	60 kDa heat shock protein, mitochondrial
			P62815	Atp6v1b2	57	114	83.8	6.31	1.4e-10	RAT	V-type proton ATPase subunit B, brain isoform
			B5DFE0	Mpp6	42	64	66.3	5.24	2e-09	RAT	Membrane palmitoylated protein 6
			Q5XIF6	Tuba4a	25	37	55.6	6.12	1.6e-09	RAT	Tubulin alpha-4A chain
			P68370	Tuba1a	24	37	52.8	6.12	1.6e-09	RAT	Tubulin alpha-1A chain
			P11598	Pdia3	25	32	52.1	4.13	2.6e-08	RAT	Protein disulfide-isomerase A3
681	0.03	-1.25	Q5XIM9	Cct2	89	294	88.4	7.46	1.1e-11	RAT	T-complex protein 1 subunit beta
			A0A0G2JZH8	Pdhx	50	146	46	5.44	2.2e-09	RAT	Dihydrolipoamide acetyltransferase component of pyruvate dehydrogenase complex
			Q6P7B0	Wars	39	60	63	5.88	1.3e-09	RAT	Tryptophan--tRNA ligase, cytoplasmic
			A0A0G2JUL7	Septin11	24	37	51.3	4.59	5.3e-09	RAT	Septin 6 (Predicted), isoform CRA_b
692	0.033	-1.24	P07323	Eno2	81	637	97.7	6.92	1.2e-10	RAT	Gamma-enolase
			P10719	Atp5f1b	34	50	67.3	5.42	1.1e-08	RAT	ATP synthase subunit beta, mitochondrial
859	0.018	-1.31	P09117	Aldoc	41	134	83.7	6.24	5.9e-10	RAT	Fructose-bisphosphate aldolase C
			P02769	ALB	26	81	50.9	4.51	1.1e-07	BOVIN	Serum albumin
			P09606	Glul	23	34	42.9	4.63	1.2e-08	RAT	Glutamine synthetase
871	0.0082	-1.41	Q9WU34	Septin3	45	134	74.6	5.99	4.2e-10	RAT	Neuronal-specific septin-3
			Q4FZZ4	Pdha1	44	87	57.2	4.59	9.6e-09	RAT	Pyruvate dehydrogenase E1 component subunit alpha
			D3ZVD3	Nt5c1a	23	30	70.4	5.81	1.2e-08	RAT	5'-nucleotidase, cytosolic IA
1027	0.022	-1.38	P04797	Gapdh	28	39	49.2	4.51	3.2e-08	RAT	Glyceraldehyde-3-phosphate dehydrogenase
			Q8CG45	Akr7a2	18	49	34.3	5.63	2.6e-09	RAT	Aflatoxin B1 aldehyde reductase member 2
			D3ZJX5	Timm50	16	39	43.1	5.01	1.7e-08	RAT	Mitochondrial import inner membrane translocase subunit TIM50
1395	0.032	-1.22	P48500	Tpi1	55	224	96.8	6.77	4.3e-10	RAT	Triosephosphate isomerase
1413	0.0084	-1.55	P60901	Psma6	39	119	62.2	6.15	6.9e-10	RAT	Proteasome subunit alpha type-6
1553	0.0068	-1.3	Q5FVL2	Emc8	20	84	72.5	5.25	1.1e-08	RAT	ER membrane protein complex subunit 8
1866	0.015	-1.25	P02769	ALB	27	74	50.6	4.53	6.1e-08	BOVIN	Serum albumin
			Q6PDW1	Rps12	24	53	81.8	7.76	4.1e-12	RAT	40S ribosomal protein S12
			P55053	Fabp5	24	52	88.9	4.49	9.2e-09	RAT	Fatty acid-binding protein 5
1876	0.016	-1.23	Q62658	Fkbp1a	17	99	91.7	5.42	2.5e-08	RAT	Peptidyl-prolyl cis-trans isomerase FKBP1A
1877	0.00055	-1.29	Q62658	Fkbp1a	15	48	60.2	5.86	1.2e-09	RAT	Peptidyl-prolyl cis-trans isomerase FKBP1A

## Sheet: CSF
The list of significantly altered proteins in the CSF and proteins that were only found in the CSF of sham operated animals
No.	P-value	Mean ratio	Accession No.	Gene	No. of peptides normalized to total peptide count												Protein Name
					Sham operated			Chronic cerebral hypoperfused
					2C	3C	7C	1M	2M	3M	4M	6M	10M	11M	14M	16M
1	0.00131958	0.321175	Q07936	Anxa2	0.00155159	0.000798403	0.00101229	0.000511247	0.000528611	0.000288559	NA	0.000287604	0.000160849	0.000283366	0.000459488	NA	Annexin A2
2	5.63363e-05	0.342391	A0JPM9	Eif3j	0.000387898	0.000399202	NA	0.000127812	0.000132153	0.000144279	NA	NA	NA	NA	NA	NA	Eukaryotic translation initiation factor 3 subunit J
3	0.0143309	0.366198	Q91Y78	Uchl3	0.000517197	0.000266134	NA	0.000127812	0.000132153	0.000144279	0.00016909	0.000143802	NA	NA	NA	NA	Ubiquitin carboxyl-terminal hydrolase isozyme L3
4	0.000291312	0.366382	Q499R7	Ppa1	0.000387898	0.000532269	NA	0.000255624	0.000132153	0.000144279	0.00016909	0.000143802	NA	NA	0.000153163	0.000181851	Inorganic diphosphatase (Fragment)
5	7.87418e-07	0.387942	G3V8U9	Psmb4	0.000387898	0.000399202	NA	0.000127812	0.000132153	NA	0.00016909	0.000143802	0.000160849	NA	0.000153163	0.000181851	Proteasome subunit beta
6	0.0146245	0.435925	P52296	Kpnb1	0.000646496	0.000665336	NA	NA	0.000264306	NA	NA	0.000431406	NA	0.000141683	0.000306326	NA	Importin subunit beta-1
7	0.00152624	0.466917	P47967	Lgals5	0.00284458	0.00279441	0.00274765	0.000766871	0.00171799	0.000432838	0.00152181	0.00158182	0.00128679	0.000850099	0.0012253	0.00236407	Galectin-5
8	0.00433711	0.499832	Q08163	Cap1	0.000517197	0.000399202	0.000289226	0.000255624	0.000264306	0.000144279	0.00016909	0.000143802	NA	0.000141683	0.000306326	0.000181851	Adenylyl cyclase-associated protein 1
9	0.00234781	0.520927	P04906	Gstp1	0.00103439	0.000532269	0.00101229	0.000255624	0.000528611	0.000432838	0.000507271	0.000575209	0.000482548	0.00042505	0.000459488	0.000363702	Glutathione S-transferase P
10	0.000163246	0.531134	Q9ESH6	Glrx	0.000258598	0.000266134	NA	0.000127812	0.000132153	0.000144279	NA	NA	NA	NA	0.000153163	NA	Glutaredoxin-1
11	0.0160059	1.6471	P27274	Cd59	0.000258598	0.000266134	0.000289226	0.000383436	0.000396458	NA	0.000338181	0.000431406	0.000482548	0.000566733	0.000612651	0.000363702	CD59 glycoprotein
12	0.0122694	2.05896	O70280	Wfdc1	0.000129299	0.000133067	0.000289226	0.000255624	0.000264306	NA	0.000507271	0.000431406	0.000321699	0.00042505	0.000459488	0.000363702	WAP four-disulfide core domain protein 1
13	NA	0	Q63207	F10	0.00225301	0.0013101	0.00142369	NA	NA	NA	NA	NA	NA	NA	NA	NA	Coagulation factor X
14	NA	0	O08557	Ddah1	0.00112651	0.0013101	NA	NA	NA	NA	NA	NA	NA	NA	NA	NA	N(G),N(G)-dimethylarginine dimethylaminohydrolase 1
15	NA	0	Q68FU3	Etfb	0.00112651	0.0013101	NA	NA	NA	NA	NA	NA	NA	NA	NA	NA	Electron transfer flavoprotein subunit beta
16	NA	0	Q80U96	Xpo1	0.00225301	0.0026202	NA	NA	NA	NA	NA	NA	NA	NA	NA	NA	Exportin-1
17	NA	0	P24368	Ppib	0.00112651	NA	0.00142369	NA	NA	NA	NA	NA	NA	NA	NA	NA	Peptidyl-prolyl cis-trans isomerase B
18	NA	0	P36972	Aprt	0.00225301	0.0013101	NA	NA	NA	NA	NA	NA	NA	NA	NA	NA	Adenine phosphoribosyltransferase
19	NA	0	Q9JHW0	Psmb7	0.00225301	0.0013101	NA	NA	NA	NA	NA	NA	NA	NA	NA	NA	Proteasome subunit beta type-7
20	NA	0	P31232	Tagln	0.00675904	0.0026202	NA	NA	NA	NA	NA	NA	NA	NA	NA	NA	Transgelin
21	NA	0	D3ZK14	Tnn	0.00450603	0.0013101	NA	NA	NA	NA	NA	NA	NA	NA	NA	NA	Tenascin N
