# Supplementary material for: Chronic Cerebral Hypoperfusion-Induced Disturbed Proteostasis of Mitochondria and MAM Is Reflected in the CSF of Rats by Proteomic Analysis
Source: Mol Neurobiol. 2023 Feb 21;60(6):3158–74. doi: 10.1007/s12035-023-03215-z (PMC10122630; doi:10.1007/s12035-023-03215-z)
Supplement: Supplementary file 4 — Result of enrichment analysis using DAVID Bioinformatics Resources v2022q1 (EASE score threshold: 0.01, Count threshold: 4, Background: rat genome) (XLSX 20 kb) [file 12035_2023_3215_MOESM4_ESM.xlsx]

## Sheet: Sheet1
Chronic cerebral hypoperfusion-induced disturbed proteostasis of mitochondria and MAM is reflected in the CSF of rats by proteomic analysis
Molecular Neurobiology
Vanda Tukacs
ELTE NAP Neuroimmunology Research Group, Department of Biochemistry, Institute of Biology, ELTE Eötvös Loránd University, Budapest, Hungary
Laboratory of Proteomics, Institute of Biology, ELTE Eötvös Loránd University, Budapest, Hungary
vanda.tukacs@ttk.elte.hu
Dániel Mittli
ELTE NAP Neuroimmunology Research Group, Department of Biochemistry, Institute of Biology, ELTE Eötvös Loránd University, Budapest, Hungary
Laboratory of Proteomics, Institute of Biology, ELTE Eötvös Loránd University, Budapest, Hungary
mittlidani@caesar.elte.hu
Éva Hunyadi-Gulyás, PhD
Laboratory of Proteomics Research, Biological Research Centre, Eötvös Loránd Research Network, Szeged, Hungary
gulyas.eva@brc.hu
Dávid Hlatky
Preclinical Imaging Center, Pharmacology and Drug Safety Research, Gedeon Richter Plc., Budapest, Hungary
hlatkyda@richter.hu
Katalin Medzihradszky F, PhD
Laboratory of Proteomics Research, Biological Research Centre, Eötvös Loránd Research Network, Szeged, Hungary
folkl@brc.hu
Zsuzsanna Darula, PhD
Single Cell Omics Advanced Core Facility, Hungarian Centre of Excellence for Molecular Medicine, Szeged, Hungary
Laboratory of Proteomics Research, Biological Research Centre, Eötvös Loránd Research Network, Szeged, Hungary
zsuzsanna.darula@hcemm.eu
Gabriella Nyitrai, PhD
Preclinical Imaging Center, Pharmacology and Drug Safety Research, Gedeon Richter Plc., Budapest, Hungary
nyitraige@richter.hu
András Czurkó, PhD
Preclinical Imaging Center, Pharmacology and Drug Safety Research, Gedeon Richter Plc., Budapest, Hungary
czurkoa@richter.hu
Gábor Juhász, DSc
ELTE NAP Neuroimmunology Research Group, Department of Biochemistry, Institute of Biology, ELTE Eötvös Loránd University, Budapest, Hungary
Laboratory of Proteomics, Institute of Biology, ELTE Eötvös Loránd University, Budapest, Hungary
gjuhasz100@gmail.com
József Kardos, PhD
ELTE NAP Neuroimmunology Research Group, Department of Biochemistry, Institute of Biology, ELTE Eötvös Loránd University, Budapest, Hungary
Department of Biochemistry, Institute of Biology, ELTE Eötvös Loránd University, Budapest, Hungary
kardos@elte.hu
Katalin A Kékesi, PhD (Corresponding author)
Laboratory of Proteomics, Institute of Biology, ELTE Eötvös Loránd University, Budapest, Hungary
Department of Physiology and Neurobiology, Institute of Biology, ELTE Eötvös Loránd University, Budapest, Hungary
kakekesi@ttk.elte.hu

## Sheet: DAVID_results
Result of enrichment analysis using DAVID Bioinformatics Resources v2022q1 (EASE score threshold: 0.01, Count threshold: 4, Background: rat genome)
Category	Term	Description	Fold Enrichment	Count	%	Genes	P-Value	Adjusted P-value	Log(adjP-value)
GOTERM_BP_DIRECT	GO:0098761	cellular response to interleukin-7	70.3242	4	6.45161	PDIA3, ATP5F1B, P4HB, HSPD1	2.25327e-05	0.00412348	-2.38474
	GO:0042026	protein refolding	57.538	4	6.45161	HSPA9, HSPA8, HSPA5, HSPD1	4.21501e-05	0.0057851	-2.23769
	GO:0061077	chaperone-mediated protein folding	34.2118	4	6.45161	FKBP1A, HSPA8, CCT2, CCT5	0.000205728	0.0188242	-1.72528
	GO:0046034	ATP metabolic process	32.2917	5	8.06452	HSPA8, ATP5F1B, ATP6V1B2, NDUFS1, AK5	1.60906e-05	0.00412348	-2.38474
	GO:0006457	protein folding	20.7514	8	12.9032	HSPA9, PDIA3, HSPA8, CCT2, TRAP1, P4HB, CCT5, HSPD1	9.90699e-08	5.43894e-05	-4.26449
	GO:0000226	microtubule cytoskeleton organization	14.3845	6	9.67742	TUBA1B, TUBB2A, TUBA1A, TUBB4A, GAPDH, TUBA4A	5.59701e-05	0.00614551	-2.21144
GOTERM_CC_DIRECT	GO:0043209	myelin sheath	28.5434	4	6.45161	TUBA1A, DPYSL2, TUBB4A, GLUL	0.000354337	0.00785364	-2.10493
	GO:0042470	melanosome	25.2561	7	11.2903	PDIA3, HSPA8, HSPA5, ANXA2, ATP6V1B2, P4HB, CTSD	3.06656e-07	2.1313e-05	-4.67135
	GO:0005758	mitochondrial intermembrane space	13.8113	4	6.45161	PDIA3, TRAP1, NDUFS1, GLRX	0.00291956	0.0449163	-1.3476
	GO:0005874	microtubule	10.3957	9	14.5161	HSPA8, CCT2, TUBA1B, TUBB2A, TUBA1A, DPYSL2, TUBB4A, CCT5, TUBA4A	2.0279e-06	0.000101395	-3.99398
	GO:0005759	mitochondrial matrix	9.49102	6	9.67742	HSPA9, PDHX, TRAP1, PCCA, MCCC1, HSPD1	0.000392682	0.00785364	-2.10493
	GO:0045121	membrane raft	9.32263	9	14.5161	HSPA8, TUBA1B, ATP5F1B, TUBA1A, ANXA2, PRKAR2B, ENO2, CTSD, HSPD1	4.54059e-06	0.000151353	-3.82001
	GO:0015630	microtubule cytoskeleton	9.17465	6	9.67742	TUBA1B, TUBA1A, SEPTIN3, GAPDH, TUBA4A, SEPTIN11	0.000458444	0.00833534	-2.07908
	GO:0005743	mitochondrial inner membrane	6.44374	6	9.67742	TRAP1, ATP5F1B, NDUFS1, SLC25A12, TIMM50, HSPD1	0.00221167	0.0368612	-1.43343
	GO:0005856	cytoskeleton	6.39031	8	12.9032	STXBP1, DPYSL2, TMOD2, SEPTIN3, P4HB, KRT10, TUBA4A, SEPTIN11	0.000221596	0.00633131	-2.19851
	GO:0032991	macromolecular complex	4.01848	11	17.7419	HSPA8, HSPA5, ANXA2, STXBP1, DPYSL2, GSTP1, ALB, P4HB, GLUL, KPNB1, HSPD1	0.00031158	0.0077895	-2.10849
	GO:0005739	mitochondrion	3.94716	17	27.4194	HSPA9, PDIA3, PDHX, TRAP1, PDHA1, HIBADH, HSPA5, GSTP1, MCCC1, TIMM50, HSPD1, PSMB4, ATP5F1B, PCCA, NDUFS1, SLC25A12, GLUL	2.75464e-06	0.000110185	-3.95788
	GO:0005829	cytosol	2.57096	30	48.3871	STXBP1, GSTP1, GLRX, AK5, ENO2, HSPD1, PPP2R1A, DPYSL2, DPYSL3, EMC8, GLUL, LGALS5, RPS12, NSF, HSPA8, CCT2, TPI1, HSPA5, ANXA2, SEPTIN3, UCHL3, FKBP1A, FABP5, NT5C1A, EIF3J, ATP6V1B2, ALDOC, P4HB, GAPDH, KPNB1	3.19696e-07	2.1313e-05	-4.67135
	GO:0005737	cytoplasm	2.15904	37	59.6774	STXBP1, GSTP1, GLRX, AK5, ENO2, HSPD1, TUBA1B, PSMB4, TUBA1A, PPP2R1A, PRKAR2B, EMC8, GLUL, RPS12, NSF, HSPA9, PDIA3, CAP1, HSPA8, PDHA1, HSPA5, ANXA2, SEPTIN3, KRT10, UCHL3, TUBB4A, TUBA4A, FKBP1A, PSMA6, TUBB2A, FABP5, PPA1, ALB, ATP6V1B2, ALDOC, GAPDH, KPNB1	2.71847e-07	2.1313e-05	-4.67135
GOTERM_MF_DIRECT	GO:0044183	protein binding involved in protein folding	32.2342	5	8.06452	HSPA9, HSPA8, CCT2, HSPA5, CCT5	1.60261e-05	0.000901621	-3.04498
	GO:0005200	structural constituent of cytoskeleton	22.5128	5	8.06452	TUBA1B, TUBB2A, TUBA1A, TUBB4A, TUBA4A	6.69463e-05	0.0026243	-2.58099
	GO:0051082	unfolded protein binding	18.106	6	9.67742	HSPA9, HSPA8, CCT2, TRAP1, HSPA5, CCT5	1.84004e-05	0.000901621	-3.04498
	GO:0016887	ATPase activity	8.5383	9	14.5161	NSF, HSPA9, HSPA8, CCT2, TRAP1, ATP5F1B, HSPA5, CCT5, HSPD1	8.56351e-06	0.000839224	-3.07612
	GO:0019899	enzyme binding	7.61507	12	19.3548	HSPA9, FKBP1A, HSPA8, HSPA5, PCCA, ALB, P4HB, ENO2, GAPDH, KPNB1, TUBA4A, HSPD1	3.36545e-07	6.59628e-05	-4.1807
	GO:0031625	ubiquitin protein ligase binding	6.98243	8	12.9032	HSPA9, HSPA8, CCT2, TUBA1B, TPI1, HSPA5, PRKAR2B, HSPD1	0.000127907	0.00417828	-2.379
	GO:0003924	GTPase activity	6.40525	7	11.2903	TUBA1B, TUBB2A, TUBA1A, SEPTIN3, TUBB4A, TUBA4A, SEPTIN11	0.000702746	0.0172173	-1.76404
	GO:0005525	GTP binding	5.26692	7	11.2903	TUBA1B, TUBB2A, TUBA1A, SEPTIN3, TUBB4A, TUBA4A, SEPTIN11	0.00191721	0.0341613	-1.46647
	GO:0005524	ATP binding	2.76165	14	22.5806	NSF, HSPA9, CCT2, HSPA8, TRAP1, HSPA5, MCCC1, AK5, HSPD1, ATP5F1B, PCCA, ATP6V1B2, GLUL, CCT5	0.001108	0.0241297	-1.61745
	GO:0005515	protein binding	2.63412	16	25.8065	NSF, HSPA9, PDIA3, HSPA8, TRAP1, TPI1, HSPA5, STXBP1, HSPD1, FKBP1A, TUBA1A, PRKAR2B, DPYSL2, ALDOC, GAPDH, KPNB1	0.000631842	0.0172173	-1.76404
	GO:0042802	identical protein binding	2.43748	16	25.8065	PDIA3, ANXA2, STXBP1, SEPTIN3, ENO2, FKBP1A, TUBA1A, FABP5, DPYSL2, EIF3J, DPYSL3, ALB, ALDOC, SLC25A12, GLUL, GAPDH	0.00140753	0.0275877	-1.55929
KEGG_PATHWAY	rno00010	Glycolysis / Gluconeogenesis	14.2855	5	8.06452	TPI1, PDHA1, ALDOC, ENO2, GAPDH	0.00036116	0.00483051	-2.31601
	rno01230	Biosynthesis of amino acids	12.454	5	8.06452	TPI1, ALDOC, ENO2, GLUL, GAPDH	0.00060984	0.00725032	-2.13964
	rno04540	Gap junction	11.1657	5	8.06452	TUBA1B, TUBB2A, TUBA1A, TUBB4A, TUBA4A	0.000920808	0.00985265	-2.00645
	rno01200	Carbon metabolism	9.79576	6	9.67742	TPI1, PDHA1, PCCA, ALDOC, ENO2, GAPDH	0.00030714	0.00469485	-2.32838
	rno05012	Parkinson disease	7.91522	11	17.7419	TRAP1, PSMA6, TUBA1B, PSMB4, TUBB2A, ATP5F1B, TUBA1A, HSPA5, NDUFS1, TUBB4A, TUBA4A	6.72263e-07	3.98068e-05	-4.40004
	rno05020	Prion disease	7.82824	11	17.7419	HSPA8, PSMA6, TUBA1B, PSMB4, TUBB2A, ATP5F1B, TUBA1A, HSPA5, NDUFS1, TUBB4A, TUBA4A	7.44053e-07	3.98068e-05	-4.40004
	rno04145	Phagosome	6.30106	6	9.67742	TUBA1B, TUBB2A, TUBA1A, ATP6V1B2, TUBB4A, TUBA4A	0.00224856	0.0200497	-1.69789
	rno05016	Huntington disease	5.69558	9	14.5161	PSMA6, TUBA1B, PSMB4, TUBB2A, ATP5F1B, TUBA1A, NDUFS1, TUBB4A, TUBA4A	0.000125812	0.00224365	-2.64904
	rno05132	Salmonella infection	5.35425	7	11.2903	TUBA1B, TUBB2A, TUBA1A, ANXA2, TUBB4A, GAPDH, TUBA4A	0.00159626	0.0155272	-1.80891
	rno05014	Amyotrophic lateral sclerosis	5.25088	10	16.129	PSMA6, TUBA1B, PSMB4, TUBB2A, ATP5F1B, TUBA1A, HSPA5, NDUFS1, TUBB4A, TUBA4A	7.64505e-05	0.00224365	-2.64904
	rno05010	Alzheimer disease	4.96886	10	16.129	PSMA6, TUBA1B, PSMB4, TUBB2A, ATP5F1B, TUBA1A, NDUFS1, TUBB4A, GAPDH, TUBA4A	0.000116831	0.00224365	-2.64904
	rno05022	Pathways of neurodegeneration - multiple diseases	4.48031	11	17.7419	TRAP1, PSMA6, TUBA1B, PSMB4, TUBB2A, ATP5F1B, TUBA1A, HSPA5, NDUFS1, TUBB4A, TUBA4A	0.000100439	0.00224365	-2.64904
